# Supplementary material for: Minimal Developmental Computation: A Causal Network Approach to Understand Morphogenetic Pattern Formation
Source: Entropy (Basel). 2022 Jan 10;24(1):107. doi: 10.3390/e24010107 (PMC8774453; doi:10.3390/e24010107)
Supplement: Supplementary file 1 [file entropy-24-00107-s001.zip]

Archive with 1 entries (1 files):
- entropy-1392390-supplementary.pdf
